# Supplementary material for: Kif3a Guides Microtubular Dynamics, Migration and Lumen Formation of MDCK Cells
Source: PLoS One. 2013 May 1;8(5):e62165. doi: 10.1371/journal.pone.0062165 (PMC3641035; doi:10.1371/journal.pone.0062165)
Supplement: Table S1 — Quantification of microtubule behaviour in MDCK.Kif3a-i cells without or with tetracycline. (XLSX) [file pone.0062165.s003.xlsx]

## Sheet: Tabelle1
	-Tet		+Tet
		SEM		SEM	p-values
Growth Rate: Mean (µm/min)	3.7	0.3	1.6	0.1	2.84E-09
Shortening Rate: Mean (µm/min)	3.6	0.2	1.4	0.2	3.52E-10
Catastrophe frequency (s-1)	0.037	0.003	0.027	0.003	0.018
Rescue frequency (s-1)	0.039	0.003	0.030	0.003	0.024
Events Growth/Microtubule	8.9	0.4	5.9	0.5	7.36E-06
Events Shrink/Microtubule	6.5	0.3	5.2	0.7	0.019073
Events Pause/Microtubule	4.6	0.5	8.9	0.2	2.35E-06
Time spent growing (%)	44.35		29.29
Time spent shrinking (%)	32.74		26.07
Time spent pausing (%)	22.9		44.64
Total Time Observed (min)	51.7		46.7
No. Cells	8		8
No. Microtubules	31		28
